# Supplementary material for: Urinary Concentrations of (+)-Catechin and (-)-Epicatechin as Biomarkers of Dietary Intake of Flavan-3-ols in the European Prospective Investigation into Cancer and Nutrition (EPIC) Study
Source: Nutrients. 2021 Nov 20;13(11):4157. doi: 10.3390/nu13114157 (PMC8624971; doi:10.3390/nu13114157)
Supplement: Supplementary file 1 [file nutrients-13-04157-s001.zip]

Archive with 1 entries (1 files):
- nutrients-1472303-supplementary.xlsx
