# Supplementary material for: Urinary Concentrations of (+)-Catechin and (-)-Epicatechin as Biomarkers of Dietary Intake of Flavan-3-ols in the European Prospective Investigation into Cancer and Nutrition (EPIC) Study
Source: Nutrients. 2021 Nov 20;13(11):4157. doi: 10.3390/nu13114157 (PMC8624971; doi:10.3390/nu13114157)
Supplement: Supplementary file 1 [file nutrients-13-04157-s001.zip › nutrients-1472303-supplementary.xlsx]

## Sheet: Acute intake (24HDR)
Simple correlations	(+)-Catechin	(-)-Epicatechin	(+)-Catechin + (-)-Epicatechin	(+)-Catechin	(+)-Catechin 3-O-gallate	(+)-Catechin 3-O-glucose	(+)-Gallocatechin	(+)-Gallocatechin 3-O-gallate	(-)-Epicatechin	(-)-Epicatechin 3-O-gallate	(-)-Epigallocatechin	(-)-Epigallocatechin 3-O-gallate	(-)-Epicatechin-(2a-7)(4a-8)-epicatechin 3-O-galactoside	Total monomers	Procyanidin dimers	Procyanidin trimers	Procyanidin tetramers-hexamers	Procyanidin heptamers-decamers	Procyanidin polymers (>decamers)	Total Procyanidins	Theaflavin	Theaflavin 3'-O-gallate	Theaflavin 3-O-gallate	Theaflavin 3-O-gallate	Total theaflavanins	Total flavan-3-ols	Apple and pear	Grape	Stone fruits	Berries	Banana	Chocolate and chocolate products	Cakes and pastries	Coffee	Tea	Herbal tea	Wine	Red wine	Beer and cider
(+)-Catechin	1.0	0.63***	0.87***	0.54***	0.13*	0.01	0.35***	0.10*	0.39***	0.22***	0.23***	0.12*	0.09	0.40***	0.38***	0.32***	0.26***	0.26***	0.26***	0.32***	0.21***	0.21***	0.21***	0.21***	0.21***	0.40***	0.00	-0.05	0.22***	0.18***	-0.11*	0.06	-0.05	-0.08	0.21***	-0.08	0.35***	0.35***	0.14**
(-)-Epicatechin	0.63***	1.0	0.91***	0.38***	0.28***	-0.02	0.27***	0.27***	0.53***	0.27***	0.28***	0.28***	0.14**	0.47***	0.49***	0.37***	0.31***	0.30***	0.26***	0.37***	0.30***	0.30***	0.30***	0.30***	0.30***	0.47***	0.18***	-0.08	0.11*	-0.06	-0.05	0.19***	0.01	-0.04	0.30***	0.07	0.12*	0.11*	0.02
(+)-Catechin + (-)-Epicatechin	0.87***	0.91***	1.0	0.49***	0.23***	0.00	0.33***	0.21***	0.51***	0.27***	0.28***	0.23***	0.13*	0.48***	0.48***	0.39***	0.32***	0.32***	0.30***	0.39***	0.29***	0.29***	0.29***	0.29***	0.29***	0.49***	0.12*	-0.07	0.16**	0.08	-0.09	0.13*	-0.03	-0.08	0.28***	-0.01	0.25***	0.23***	0.05
(+)-Catechin	0.54***	0.38***	0.49***	1.0	0.37***	-0.03	0.68***	0.36***	0.73***	0.56***	0.57***	0.36***	0.16**	0.80***	0.68***	0.53***	0.41***	0.40***	0.43***	0.55***	0.48***	0.48***	0.48***	0.48***	0.48***	0.70***	0.04	0.04	0.28***	0.13**	-0.05	0.14**	0.01	-0.24***	0.47***	-0.03	0.48***	0.58***	-0.06
(+)-Catechin 3-O-gallate	0.13*	0.28***	0.23***	0.37***	1.0	-0.07	0.63***	0.94***	0.43***	0.86***	0.84***	0.97***	0.06	0.71***	0.44***	0.13**	0.00	-0.02	-0.03	0.12*	0.82***	0.82***	0.82***	0.82***	0.82***	0.41***	-0.06	0.05	0.09	-0.05	-0.01	0.05	-0.01	-0.15**	0.83***	0.44***	-0.02	0.00	-0.04
(+)-Catechin 3-O-glucose	0.01	-0.02	0.00	-0.03	-0.07	1.0	0.07	-0.07	-0.04	-0.04	-0.05	-0.06	0.03	-0.03	-0.03	-0.03	-0.04	-0.04	-0.03	-0.04	-0.04	-0.04	-0.04	-0.04	-0.04	-0.06	-0.03	-0.03	0.07	0.01	-0.07	0.02	-0.03	-0.05	-0.04	-0.03	0.03	0.05	-0.02
(+)-Gallocatechin	0.35***	0.27***	0.33***	0.68***	0.63***	0.07	1.0	0.62***	0.48***	0.73***	0.79***	0.60***	0.04	0.73***	0.44***	0.15**	0.03	0.03	0.06	0.17***	0.76***	0.76***	0.76***	0.76***	0.76***	0.43***	-0.10*	0.04	0.13**	0.11*	-0.10*	0.03	0.02	-0.29***	0.77***	0.00	0.44***	0.39***	-0.10*
(+)-Gallocatechin 3-O-gallate	0.10*	0.27***	0.21***	0.36***	0.94***	-0.07	0.62***	1.0	0.42***	0.85***	0.88***	0.97***	0.06	0.70***	0.42***	0.12*	-0.01	-0.03	-0.02	0.12*	0.81***	0.81***	0.81***	0.81***	0.81***	0.41***	-0.06	0.04	0.10*	-0.05	0.01	0.09	0.00	-0.15**	0.83***	0.45***	-0.03	-0.01	-0.03
(-)-Epicatechin	0.39***	0.53***	0.51***	0.73***	0.43***	-0.04	0.48***	0.42***	1.0	0.50***	0.47***	0.43***	0.24***	0.86***	0.90***	0.73***	0.59***	0.58***	0.51***	0.70***	0.49***	0.49***	0.49***	0.49***	0.49***	0.85***	0.44***	-0.02	0.16**	-0.03	-0.15**	0.22***	0.01	-0.12*	0.50***	0.04	0.19***	0.26***	-0.03
(-)-Epicatechin 3-O-gallate	0.22***	0.27***	0.27***	0.56***	0.86***	-0.04	0.73***	0.85***	0.50***	1.0	0.91***	0.84***	0.05	0.79***	0.46***	0.19***	0.07	0.07	0.08	0.21***	0.71***	0.71***	0.71***	0.71***	0.71***	0.47***	-0.05	0.12*	0.10*	0.04	-0.02	0.03	0.02	-0.20***	0.71***	0.49***	0.21***	0.25***	-0.13**
(-)-Epigallocatechin	0.23***	0.28***	0.28***	0.57***	0.84***	-0.05	0.79***	0.88***	0.47***	0.91***	1.0	0.86***	0.05	0.77***	0.43***	0.16**	0.04	0.04	0.07	0.18***	0.76***	0.76***	0.76***	0.76***	0.76***	0.46***	-0.10*	0.07	0.10	0.05	-0.01	0.07	0.01	-0.23***	0.77***	0.36***	0.23***	0.24***	-0.12*
(-)-Epigallocatechin 3-O-gallate	0.12*	0.28***	0.23***	0.36***	0.97***	-0.06	0.60***	0.97***	0.43***	0.84***	0.86***	1.0	0.07	0.70***	0.43***	0.14**	0.00	-0.01	-0.01	0.13**	0.80***	0.80***	0.80***	0.80***	0.80***	0.42***	-0.06	0.04	0.07	-0.06	-0.01	0.09	-0.02	-0.16**	0.82***	0.43***	-0.02	0.00	-0.03
(-)-Epicatechin-(2a-7)(4a-8)-epicatechin 3-O-galactoside	0.09	0.14**	0.13*	0.16**	0.06	0.03	0.04	0.06	0.24***	0.05	0.05	0.07	1.0	0.14**	0.32***	0.53***	0.44***	0.31***	0.38***	0.41***	0.04	0.04	0.04	0.04	0.04	0.34***	-0.10*	0.03	0.06	-0.01	0.00	0.65***	0.10*	0.04	0.04	0.08	0.01	-0.02	0.04
Total monomers	0.40***	0.47***	0.48***	0.80***	0.71***	-0.03	0.73***	0.70***	0.86***	0.79***	0.77***	0.70***	0.14**	1.0	0.79***	0.51***	0.36***	0.35***	0.32***	0.51***	0.74***	0.74***	0.74***	0.74***	0.74***	0.76***	0.18***	0.02	0.18***	0.01	-0.10*	0.14**	0.00	-0.20***	0.75***	0.17***	0.25***	0.31***	-0.05
Procyanidin dimers	0.38***	0.49***	0.48***	0.68***	0.44***	-0.03	0.44***	0.42***	0.90***	0.46***	0.43***	0.43***	0.32***	0.79***	1.0	0.83***	0.68***	0.66***	0.60***	0.81***	0.50***	0.50***	0.50***	0.50***	0.50***	0.93***	0.38***	-0.06	0.19***	-0.02	-0.12*	0.28***	-0.02	-0.13**	0.49***	0.05	0.07	0.14**	0.00
Procyanidin trimers	0.32***	0.37***	0.39***	0.53***	0.13**	-0.03	0.15**	0.12*	0.73***	0.19***	0.16**	0.14**	0.53***	0.51***	0.83***	1.0	0.94***	0.88***	0.86***	0.95***	0.11*	0.11*	0.11*	0.11*	0.11*	0.86***	0.40***	-0.04	0.13**	0.05	-0.09	0.44***	0.02	-0.02	0.10*	0.06	0.10	0.16***	-0.01
Procyanidin tetramers-hexamers	0.26***	0.31***	0.32***	0.41***	0.00	-0.04	0.03	-0.01	0.59***	0.07	0.04	0.00	0.44***	0.36***	0.68***	0.94***	1.0	0.98***	0.95***	0.96***	-0.05	-0.05	-0.05	-0.05	-0.05	0.79***	0.47***	-0.03	0.05	0.10*	-0.07	0.39***	0.06	0.02	-0.07	0.04	0.08	0.15**	-0.02
Procyanidin heptamers-decamers	0.26***	0.30***	0.32***	0.40***	-0.02	-0.04	0.03	-0.03	0.58***	0.07	0.04	-0.01	0.31***	0.35***	0.66***	0.88***	0.98***	1.0	0.96***	0.95***	-0.07	-0.07	-0.07	-0.07	-0.07	0.77***	0.55***	-0.01	0.02	0.13*	-0.11*	0.29***	0.07	0.02	-0.09	0.03	0.09	0.16**	-0.02
Procyanidin polymers (>decamers)	0.26***	0.26***	0.30***	0.43***	-0.03	-0.03	0.06	-0.02	0.51***	0.08	0.07	-0.01	0.38***	0.32***	0.60***	0.86***	0.95***	0.96***	1.0	0.95***	-0.07	-0.07	-0.07	-0.07	-0.07	0.77***	0.39***	0.07	0.04	0.22***	-0.10*	0.36***	0.08	0.02	-0.08	0.02	0.10*	0.16***	0.00
Total Procyanidins	0.32***	0.37***	0.39***	0.55***	0.12*	-0.04	0.17***	0.12*	0.70***	0.21***	0.18***	0.13**	0.41***	0.51***	0.81***	0.95***	0.96***	0.95***	0.95***	1.0	0.11*	0.11*	0.11*	0.11*	0.11*	0.91***	0.43***	0.01	0.10*	0.13**	-0.10*	0.36***	0.04	-0.02	0.10*	0.04	0.08	0.15**	0.01
Theaflavin	0.21***	0.30***	0.29***	0.48***	0.82***	-0.04	0.76***	0.81***	0.49***	0.71***	0.76***	0.80***	0.04	0.74***	0.50***	0.11*	-0.05	-0.07	-0.07	0.11*	-	1.0	1.0	1.0	1.0	0.44***	-0.09	0.02	0.10*	-0.05	-0.05	0.03	-0.01	-0.21***	0.98***	0.03	0.07	0.07	0.02
Theaflavin 3'-O-gallate	0.21***	0.30***	0.29***	0.48***	0.82***	-0.04	0.76***	0.81***	0.49***	0.71***	0.76***	0.80***	0.04	0.74***	0.50***	0.11*	-0.05	-0.07	-0.07	0.11*	1.0	1.0	1.0	1.0	1.0	0.44***	-0.09	0.02	0.10*	-0.05	-0.05	0.03	-0.01	-0.21***	0.98***	0.03	0.07	0.07	0.02
Theaflavin 3-O-gallate	0.21***	0.30***	0.29***	0.48***	0.82***	-0.04	0.76***	0.81***	0.49***	0.71***	0.76***	0.80***	0.04	0.74***	0.50***	0.11*	-0.05	-0.07	-0.07	0.11*	1.0	1.0	1.0	1.0	1.0	0.44***	-0.09	0.02	0.10*	-0.05	-0.05	0.03	-0.01	-0.21***	0.98***	0.03	0.07	0.07	0.02
Theaflavin 3-O-gallate	0.21***	0.30***	0.29***	0.48***	0.82***	-0.04	0.76***	0.81***	0.49***	0.71***	0.76***	0.80***	0.04	0.74***	0.50***	0.11*	-0.05	-0.07	-0.07	0.11*	1.0	1.0	1.0	1.0	1.0	0.44***	-0.09	0.02	0.10*	-0.05	-0.05	0.03	-0.01	-0.21***	0.98***	0.03	0.07	0.07	0.02
Total theaflavanins	0.21***	0.30***	0.29***	0.48***	0.82***	-0.04	0.76***	0.81***	0.49***	0.71***	0.76***	0.80***	0.04	0.74***	0.50***	0.11*	-0.05	-0.07	-0.07	0.11*	1.0	1.0	1.0	1.0	1.0	0.44***	-0.09	0.02	0.10*	-0.05	-0.05	0.03	-0.01	-0.21***	0.98***	0.03	0.07	0.07	0.02
Total flavan-3-ols	0.40***	0.47***	0.49***	0.70***	0.41***	-0.06	0.43***	0.41***	0.85***	0.47***	0.46***	0.42***	0.34***	0.76***	0.93***	0.86***	0.79***	0.77***	0.77***	0.91***	0.44***	0.44***	0.44***	0.44***	0.44***	1.0	0.33***	0.01	0.14**	0.08	-0.11*	0.29***	0.01	-0.10	0.44***	0.08	0.12*	0.17***	0.01
Apple and pear	0.00	0.18***	0.12*	0.04	-0.06	-0.03	-0.10*	-0.06	0.44***	-0.05	-0.10*	-0.06	-0.10*	0.18***	0.38***	0.40***	0.47***	0.55***	0.39***	0.43***	-0.09	-0.09	-0.09	-0.09	-0.09	0.33***	1.0	-0.08	-0.17***	-0.06	-0.08	-0.04	0.01	-0.01	-0.08	0.00	-0.06	-0.01	-0.05
Grape	-0.05	-0.08	-0.07	0.04	0.05	-0.03	0.04	0.04	-0.02	0.12*	0.07	0.04	0.03	0.02	-0.06	-0.04	-0.03	-0.01	0.07	0.01	0.02	0.02	0.02	0.02	0.02	0.01	-0.08	-	-0.01	-0.02	0.08	0.00	0.02	0.05	0.02	0.05	-0.04	-0.05	0.01
Stone fruits	0.22***	0.11*	0.16**	0.28***	0.09	0.07	0.13**	0.10*	0.16**	0.10*	0.10	0.07	0.06	0.18***	0.19***	0.13**	0.05	0.02	0.04	0.10*	0.10*	0.10*	0.10*	0.10*	0.10*	0.14**	-0.17***	-0.01	1.0	0.16***	-0.05	0.01	-0.09	-0.05	0.13**	0.08	0.04	0.06	-0.02
Berries	0.18***	-0.06	0.08	0.13**	-0.05	0.01	0.11*	-0.05	-0.03	0.04	0.05	-0.06	-0.01	0.01	-0.02	0.05	0.10*	0.13*	0.22***	0.13**	-0.05	-0.05	-0.05	-0.05	-0.05	0.08	-0.06	-0.02	0.16***	-	0.05	0.01	0.00	0.01	-0.04	-0.01	0.08	0.00	0.05
Banana	-0.11*	-0.05	-0.09	-0.05	-0.01	-0.07	-0.10*	0.01	-0.15**	-0.02	-0.01	-0.01	0.00	-0.10*	-0.12*	-0.09	-0.07	-0.11*	-0.10*	-0.10*	-0.05	-0.05	-0.05	-0.05	-0.05	-0.11*	-0.08	0.08	-0.05	0.05	-	0.03	0.05	0.07	-0.06	0.06	-0.13*	-0.15**	0.04
Chocolate and chocolate products	0.06	0.19***	0.13*	0.14**	0.05	0.02	0.03	0.09	0.22***	0.03	0.07	0.09	0.65***	0.14**	0.28***	0.44***	0.39***	0.29***	0.36***	0.36***	0.03	0.03	0.03	0.03	0.03	0.29***	-0.04	0.00	0.01	0.01	0.03	1.0	-0.02	0.00	0.03	0.05	-0.02	-0.02	0.03
Cakes and pastries	-0.05	0.01	-0.03	0.01	-0.01	-0.03	0.02	0.00	0.01	0.02	0.01	-0.02	0.10*	0.00	-0.02	0.02	0.06	0.07	0.08	0.04	-0.01	-0.01	-0.01	-0.01	-0.01	0.01	0.01	0.02	-0.09	0.00	0.05	-0.02	1.0	0.04	-0.03	0.07	0.02	-0.01	-0.05
Coffee	-0.08	-0.04	-0.08	-0.24***	-0.15**	-0.05	-0.29***	-0.15**	-0.12*	-0.20***	-0.23***	-0.16**	0.04	-0.20***	-0.13**	-0.02	0.02	0.02	0.02	-0.02	-0.21***	-0.21***	-0.21***	-0.21***	-0.21***	-0.10	-0.01	0.05	-0.05	0.01	0.07	0.00	0.04	-	-0.22***	0.03	-0.24***	-0.26***	0.22***
Tea	0.21***	0.30***	0.28***	0.47***	0.83***	-0.04	0.77***	0.83***	0.50***	0.71***	0.77***	0.82***	0.04	0.75***	0.49***	0.10*	-0.07	-0.09	-0.08	0.10*	0.98***	0.98***	0.98***	0.98***	0.98***	0.44***	-0.08	0.02	0.13**	-0.04	-0.06	0.03	-0.03	-0.22***	-	0.03	0.07	0.06	0.01
Herbal tea	-0.08	0.07	-0.01	-0.03	0.44***	-0.03	0.00	0.45***	0.04	0.49***	0.36***	0.43***	0.08	0.17***	0.05	0.06	0.04	0.03	0.02	0.04	0.03	0.03	0.03	0.03	0.03	0.08	0.00	0.05	0.08	-0.01	0.06	0.05	0.07	0.03	0.03	1.0	-0.14**	-0.10*	-0.10*
Wine	0.35***	0.12*	0.25***	0.48***	-0.02	0.03	0.44***	-0.03	0.19***	0.21***	0.23***	-0.02	0.01	0.25***	0.07	0.10	0.08	0.09	0.10*	0.08	0.07	0.07	0.07	0.07	0.07	0.12*	-0.06	-0.04	0.04	0.08	-0.13*	-0.02	0.02	-0.24***	0.07	-0.14**	-	0.71***	-0.27***
Red wine	0.35***	0.11*	0.23***	0.58***	0.00	0.05	0.39***	-0.01	0.26***	0.25***	0.24***	0.00	-0.02	0.31***	0.14**	0.16***	0.15**	0.16**	0.16***	0.15**	0.07	0.07	0.07	0.07	0.07	0.17***	-0.01	-0.05	0.06	0.00	-0.15**	-0.02	-0.01	-0.26***	0.06	-0.10*	0.71***	1.0	-0.21***
Beer and cider	0.14**	0.02	0.05	-0.06	-0.04	-0.02	-0.10*	-0.03	-0.03	-0.13**	-0.12*	-0.03	0.04	-0.05	0.00	-0.01	-0.02	-0.02	0.00	0.01	0.02	0.02	0.02	0.02	0.02	0.01	-0.05	0.01	-0.02	0.05	0.04	0.03	-0.05	0.22***	0.01	-0.10*	-0.27***	-0.21***	1.0
Partial correlations	(+)-Catechin	(-)-Epicatechin	(+)-Catechin + (-)-Epicatechin	(+)-Catechin	(+)-Catechin 3-O-gallate	(+)-Catechin 3-O-glucose	(+)-Gallocatechin	(+)-Gallocatechin 3-O-gallate	(-)-Epicatechin	(-)-Epicatechin 3-O-gallate	(-)-Epigallocatechin	(-)-Epigallocatechin 3-O-gallate	(-)-Epicatechin-(2a-7)(4a-8)-epicatechin 3-O-galactoside	Total monomers	Procyanidin dimers	Procyanidin trimers	Procyanidin tetramers-hexamers	Procyanidin heptamers-decamers	Procyanidin polymers (>decamers)	Total Procyanidins	Theaflavin	Theaflavin 3'-O-gallate	Theaflavin 3-O-gallate	Theaflavin 3-O-gallate	Total theaflavanins	Total flavan-3-ols	Apple and pear	Grape	Stone fruits	Berries	Banana	Chocolate and chocolate products	Cakes and pastries	Coffee	Tea	Herbal tea	Wine	Red wine	Beer and cider
(+)-Catechin	1.0	0.63***	0.86***	0.54***	0.15**	0.00	0.34***	0.13*	0.39***	0.24***	0.24***	0.14**	0.10	0.40***	0.37***	0.31***	0.25***	0.24***	0.25***	0.32***	0.22***	0.22***	0.22***	0.22***	0.22***	0.40***	-0.03	-0.03	0.25***	0.20***	-0.10	0.07	-0.06	-0.05	0.22***	-0.05	0.35***	0.34***	0.14**
(-)-Epicatechin	0.63***	1.0	0.91***	0.38***	0.28***	-0.03	0.28***	0.28***	0.52***	0.27***	0.28***	0.29***	0.14**	0.47***	0.49***	0.36***	0.29***	0.28***	0.24***	0.36***	0.31***	0.31***	0.31***	0.31***	0.31***	0.46***	0.15**	-0.08	0.15**	-0.04	-0.06	0.20***	-0.02	-0.05	0.31***	0.07	0.12*	0.12*	-0.01
(+)-Catechin + (-)-Epicatechin	0.86***	0.91***	1.0	0.50***	0.24***	0.00	0.34***	0.23***	0.50***	0.28***	0.29***	0.24***	0.13*	0.49***	0.48***	0.38***	0.31***	0.30***	0.28***	0.38***	0.30***	0.30***	0.30***	0.30***	0.30***	0.48***	0.09	-0.06	0.20***	0.09	-0.09	0.14**	-0.05	-0.07	0.30***	0.01	0.25***	0.22***	0.03
(+)-Catechin	0.54***	0.38***	0.50***	1.0	0.39***	-0.04	0.67***	0.38***	0.72***	0.59***	0.58***	0.38***	0.12*	0.80***	0.67***	0.51***	0.41***	0.40***	0.44***	0.55***	0.48***	0.48***	0.48***	0.48***	0.48***	0.71***	0.03	0.06	0.28***	0.12*	-0.03	0.12*	-0.06	-0.19***	0.48***	0.00	0.44***	0.55***	-0.05
(+)-Catechin 3-O-gallate	0.15**	0.28***	0.24***	0.39***	1.0	-0.05	0.65***	0.94***	0.44***	0.86***	0.84***	0.97***	0.06	0.72***	0.44***	0.12*	-0.02	-0.04	-0.05	0.12*	0.83***	0.83***	0.83***	0.83***	0.83***	0.41***	-0.07	0.02	0.10*	-0.09	-0.05	0.06	-0.05	-0.20***	0.84***	0.41***	0.02	0.04	-0.06
(+)-Catechin 3-O-glucose	0.00	-0.03	0.00	-0.04	-0.05	1.0	0.06	-0.05	-0.03	-0.03	-0.04	-0.04	0.03	-0.02	-0.03	-0.02	-0.03	-0.03	-0.01	-0.03	-0.04	-0.04	-0.04	-0.04	-0.04	-0.05	-0.03	-0.01	0.05	0.01	-0.04	0.03	-0.01	0.01	-0.04	0.00	0.00	0.01	0.01
(+)-Gallocatechin	0.34***	0.28***	0.34***	0.67***	0.65***	0.06	1.0	0.64***	0.47***	0.75***	0.80***	0.63***	0.03	0.72***	0.43***	0.14**	0.02	0.03	0.06	0.17***	0.76***	0.76***	0.76***	0.76***	0.76***	0.44***	-0.11*	0.06	0.10	0.10*	-0.08	0.02	0.00	-0.25***	0.78***	0.01	0.41***	0.36***	-0.07
(+)-Gallocatechin 3-O-gallate	0.13*	0.28***	0.23***	0.38***	0.94***	-0.05	0.64***	1.0	0.42***	0.85***	0.89***	0.96***	0.06	0.71***	0.43***	0.11*	-0.02	-0.03	-0.03	0.12*	0.81***	0.81***	0.81***	0.81***	0.81***	0.41***	-0.06	0.01	0.11*	-0.08	-0.03	0.10*	-0.04	-0.21***	0.84***	0.42***	0.00	0.03	-0.05
(-)-Epicatechin	0.39***	0.52***	0.50***	0.72***	0.44***	-0.03	0.47***	0.42***	1.0	0.50***	0.46***	0.43***	0.21***	0.85***	0.89***	0.72***	0.58***	0.57***	0.50***	0.70***	0.50***	0.50***	0.50***	0.50***	0.50***	0.84***	0.44***	-0.03	0.18***	-0.05	-0.17***	0.22***	-0.07	-0.13*	0.50***	0.03	0.16**	0.26***	-0.06
(-)-Epicatechin 3-O-gallate	0.24***	0.27***	0.28***	0.59***	0.86***	-0.03	0.75***	0.85***	0.50***	1.0	0.91***	0.84***	0.04	0.79***	0.46***	0.18***	0.06	0.07	0.07	0.20***	0.71***	0.71***	0.71***	0.71***	0.71***	0.47***	-0.06	0.10*	0.11*	0.00	-0.06	0.04	-0.01	-0.24***	0.71***	0.47***	0.26***	0.31***	-0.14**
(-)-Epigallocatechin	0.24***	0.28***	0.29***	0.58***	0.84***	-0.04	0.80***	0.89***	0.46***	0.91***	1.0	0.86***	0.04	0.77***	0.42***	0.14**	0.03	0.03	0.06	0.17***	0.75***	0.75***	0.75***	0.75***	0.75***	0.45***	-0.11*	0.05	0.09	0.03	-0.02	0.07	-0.02	-0.26***	0.77***	0.34***	0.24***	0.26***	-0.12*
(-)-Epigallocatechin 3-O-gallate	0.14**	0.29***	0.24***	0.38***	0.97***	-0.04	0.63***	0.96***	0.43***	0.84***	0.86***	1.0	0.06	0.71***	0.44***	0.13**	-0.01	-0.03	-0.03	0.12*	0.81***	0.81***	0.81***	0.81***	0.81***	0.41***	-0.07	0.01	0.08	-0.09	-0.04	0.10*	-0.05	-0.22***	0.83***	0.40***	0.01	0.04	-0.05
(-)-Epicatechin-(2a-7)(4a-8)-epicatechin 3-O-galactoside	0.10	0.14**	0.13*	0.12*	0.06	0.03	0.03	0.06	0.21***	0.04	0.04	0.06	1.0	0.12*	0.32***	0.53***	0.44***	0.32***	0.39***	0.41***	0.03	0.03	0.03	0.03	0.03	0.33***	-0.09	0.02	0.07	-0.02	0.00	0.64***	0.06	0.05	0.02	0.10	-0.05	-0.05	0.04
Total monomers	0.40***	0.47***	0.49***	0.80***	0.72***	-0.02	0.72***	0.71***	0.85***	0.79***	0.77***	0.71***	0.12*	1.0	0.78***	0.49***	0.34***	0.34***	0.31***	0.50***	0.75***	0.75***	0.75***	0.75***	0.75***	0.76***	0.17***	0.01	0.18***	-0.02	-0.12*	0.13**	-0.07	-0.20***	0.75***	0.16**	0.23***	0.31***	-0.06
Procyanidin dimers	0.37***	0.49***	0.48***	0.67***	0.44***	-0.03	0.43***	0.43***	0.89***	0.46***	0.42***	0.44***	0.32***	0.78***	1.0	0.83***	0.68***	0.65***	0.59***	0.81***	0.50***	0.50***	0.50***	0.50***	0.50***	0.93***	0.37***	-0.06	0.20***	-0.04	-0.13**	0.28***	-0.08	-0.14**	0.49***	0.05	0.04	0.13**	-0.01
Procyanidin trimers	0.31***	0.36***	0.38***	0.51***	0.12*	-0.02	0.14**	0.11*	0.72***	0.18***	0.14**	0.13**	0.53***	0.49***	0.83***	1.0	0.94***	0.88***	0.86***	0.95***	0.10*	0.10*	0.10*	0.10*	0.10*	0.86***	0.39***	-0.05	0.16**	0.04	-0.11*	0.44***	-0.04	-0.04	0.09	0.06	0.07	0.16***	-0.04
Procyanidin tetramers-hexamers	0.25***	0.29***	0.31***	0.41***	-0.02	-0.03	0.02	-0.02	0.58***	0.06	0.03	-0.01	0.44***	0.34***	0.68***	0.94***	1.0	0.98***	0.95***	0.96***	-0.05	-0.05	-0.05	-0.05	-0.05	0.78***	0.46***	-0.04	0.08	0.10*	-0.10	0.40***	0.00	-0.01	-0.07	0.03	0.08	0.16***	-0.06
Procyanidin heptamers-decamers	0.24***	0.28***	0.30***	0.40***	-0.04	-0.03	0.03	-0.03	0.57***	0.07	0.03	-0.03	0.32***	0.34***	0.65***	0.88***	0.98***	1.0	0.96***	0.95***	-0.07	-0.07	-0.07	-0.07	-0.07	0.77***	0.53***	-0.03	0.05	0.13**	-0.14**	0.30***	0.02	-0.01	-0.08	0.02	0.10*	0.18***	-0.07
Procyanidin polymers (>decamers)	0.25***	0.24***	0.28***	0.44***	-0.05	-0.01	0.06	-0.03	0.50***	0.07	0.06	-0.03	0.39***	0.31***	0.59***	0.86***	0.95***	0.96***	1.0	0.94***	-0.07	-0.07	-0.07	-0.07	-0.07	0.76***	0.37***	0.06	0.07	0.22***	-0.13*	0.36***	0.01	-0.01	-0.08	0.00	0.10*	0.19***	-0.04
Total Procyanidins	0.32***	0.36***	0.38***	0.55***	0.12*	-0.03	0.17***	0.12*	0.70***	0.20***	0.17***	0.12*	0.41***	0.50***	0.81***	0.95***	0.96***	0.95***	0.94***	1.0	0.12*	0.12*	0.12*	0.12*	0.12*	0.91***	0.42***	0.00	0.13**	0.13**	-0.13**	0.36***	-0.03	-0.05	0.10*	0.03	0.08	0.16***	-0.03
Theaflavin	0.22***	0.31***	0.30***	0.48***	0.83***	-0.04	0.76***	0.81***	0.50***	0.71***	0.75***	0.81***	0.03	0.75***	0.50***	0.10*	-0.05	-0.07	-0.07	0.12*	-	1.0***	1.0***	1.0***	1.0***	0.45***	-0.08	0.02	0.08	-0.08	-0.05	0.02	-0.03	-0.21***	0.98***	0.01	0.05	0.05	0.04
Theaflavin 3'-O-gallate	0.22***	0.31***	0.30***	0.48***	0.83***	-0.04	0.76***	0.81***	0.50***	0.71***	0.75***	0.81***	0.03	0.75***	0.50***	0.10*	-0.05	-0.07	-0.07	0.12*	1.0***	1.0	1.0***	1.0***	1.0***	0.45***	-0.08	0.02	0.08	-0.08	-0.05	0.02	-0.03	-0.21***	0.98***	0.01	0.05	0.05	0.04
Theaflavin 3-O-gallate	0.22***	0.31***	0.30***	0.48***	0.83***	-0.04	0.76***	0.81***	0.50***	0.71***	0.75***	0.81***	0.03	0.75***	0.50***	0.10*	-0.05	-0.07	-0.07	0.12*	1.0***	1.0***	1.0	1.0***	1.0***	0.45***	-0.08	0.02	0.08	-0.08	-0.05	0.02	-0.03	-0.21***	0.98***	0.01	0.05	0.05	0.04
Theaflavin 3-O-gallate	0.22***	0.31***	0.30***	0.48***	0.83***	-0.04	0.76***	0.81***	0.50***	0.71***	0.75***	0.81***	0.03	0.75***	0.50***	0.10*	-0.05	-0.07	-0.07	0.12*	1.0***	1.0***	1.0***	1.0	1.0***	0.45***	-0.08	0.02	0.08	-0.08	-0.05	0.02	-0.03	-0.21***	0.98***	0.01	0.05	0.05	0.04
Total theaflavanins	0.22***	0.31***	0.30***	0.48***	0.83***	-0.04	0.76***	0.81***	0.50***	0.71***	0.75***	0.81***	0.03	0.75***	0.50***	0.10*	-0.05	-0.07	-0.07	0.12*	1.0***	1.0***	1.0***	1.0***	1.0	0.45***	-0.08	0.02	0.08	-0.08	-0.05	0.02	-0.03	-0.21***	0.98***	0.01	0.05	0.05	0.04
Total flavan-3-ols	0.40***	0.46***	0.48***	0.71***	0.41***	-0.05	0.44***	0.41***	0.84***	0.47***	0.45***	0.41***	0.33***	0.76***	0.93***	0.86***	0.78***	0.77***	0.76***	0.91***	0.45***	0.45***	0.45***	0.45***	0.45***	1.0	0.32***	0.00	0.17***	0.08	-0.14**	0.29***	-0.05	-0.13**	0.44***	0.06	0.12*	0.18***	-0.02
Apple and pear	-0.03	0.15**	0.09	0.03	-0.07	-0.03	-0.11*	-0.06	0.44***	-0.06	-0.11*	-0.07	-0.09	0.17***	0.37***	0.39***	0.46***	0.53***	0.37***	0.42***	-0.08	-0.08	-0.08	-0.08	-0.08	0.32***	1.0	-0.10	-0.14**	-0.06	-0.10*	-0.02	-0.02	-0.04	-0.08	-0.02	-0.04	-0.01	-0.10*
Grape	-0.03	-0.08	-0.06	0.06	0.02	-0.01	0.06	0.01	-0.03	0.10*	0.05	0.01	0.02	0.01	-0.06	-0.05	-0.04	-0.03	0.06	0.00	0.02	0.02	0.02	0.02	0.02	0.00	-0.10	-	0.01	-0.04	0.05	0.00	-0.01	-0.02	0.01	0.00	0.00	0.01	-0.02
Stone fruits	0.25***	0.15**	0.20***	0.28***	0.10*	0.05	0.10	0.11*	0.18***	0.11*	0.09	0.08	0.07	0.18***	0.20***	0.16**	0.08	0.05	0.07	0.13**	0.08	0.08	0.08	0.08	0.08	0.17***	-0.14**	0.01	1.0	0.14**	-0.01	0.00	-0.08	0.07	0.11*	0.12*	-0.02	-0.01	0.07
Berries	0.20***	-0.04	0.09	0.12*	-0.09	0.01	0.10*	-0.08	-0.05	0.00	0.03	-0.09	-0.02	-0.02	-0.04	0.04	0.10*	0.13**	0.22***	0.13**	-0.08	-0.08	-0.08	-0.08	-0.08	0.08	-0.06	-0.04	0.14**	-	0.05	0.01	-0.02	0.04	-0.07	-0.04	0.08	-0.01	0.09
Banana	-0.10	-0.06	-0.09	-0.03	-0.05	-0.04	-0.08	-0.03	-0.17***	-0.06	-0.02	-0.04	0.00	-0.12*	-0.13**	-0.11*	-0.10	-0.14**	-0.13*	-0.13**	-0.05	-0.05	-0.05	-0.05	-0.05	-0.14**	-0.10*	0.05	-0.01	0.05	-	0.04	0.02	-0.01	-0.06	-0.01	-0.07	-0.09	0.00
Chocolate and chocolate products	0.07	0.20***	0.14**	0.12*	0.06	0.03	0.02	0.10*	0.22***	0.04	0.07	0.10*	0.64***	0.13**	0.28***	0.44***	0.40***	0.30***	0.36***	0.36***	0.02	0.02	0.02	0.02	0.02	0.29***	-0.02	0.00	0.00	0.01	0.04	1.0	-0.05	0.00	0.02	0.09	-0.07	-0.05	0.04
Cakes and pastries	-0.06	-0.02	-0.05	-0.06	-0.05	-0.01	0.00	-0.04	-0.07	-0.01	-0.02	-0.05	0.06	-0.07	-0.08	-0.04	0.00	0.02	0.01	-0.03	-0.03	-0.03	-0.03	-0.03	-0.03	-0.05	-0.02	-0.01	-0.08	-0.02	0.02	-0.05	1.0	0.01	-0.04	0.04	-0.01	-0.01	-0.09
Coffee	-0.05	-0.05	-0.07	-0.19***	-0.20***	0.01	-0.25***	-0.21***	-0.13*	-0.24***	-0.26***	-0.22***	0.05	-0.20***	-0.14**	-0.04	-0.01	-0.01	-0.01	-0.05	-0.21***	-0.21***	-0.21***	-0.21***	-0.21***	-0.13**	-0.04	-0.02	0.07	0.04	-0.01	0.00	0.01	-	-0.22***	-0.06	-0.13**	-0.12*	0.12*
Tea	0.22***	0.31***	0.30***	0.48***	0.84***	-0.04	0.78***	0.84***	0.50***	0.71***	0.77***	0.83***	0.02	0.75***	0.49***	0.09	-0.07	-0.08	-0.08	0.10*	0.98***	0.98***	0.98***	0.98***	0.98***	0.44***	-0.08	0.01	0.11*	-0.07	-0.06	0.02	-0.04	-0.22***	-	0.01	0.06	0.05	0.03
Herbal tea	-0.05	0.07	0.01	0.00	0.41***	0.00	0.01	0.42***	0.03	0.47***	0.34***	0.40***	0.10	0.16**	0.05	0.06	0.03	0.02	0.00	0.03	0.01	0.01	0.01	0.01	0.01	0.06	-0.02	0.00	0.12*	-0.04	-0.01	0.09	0.04	-0.06	0.01	1.0	-0.06	-0.01	-0.15**
Wine	0.35***	0.12*	0.25***	0.44***	0.02	0.00	0.41***	0.00	0.16**	0.26***	0.24***	0.01	-0.05	0.23***	0.04	0.07	0.08	0.10*	0.10*	0.08	0.05	0.05	0.05	0.05	0.05	0.12*	-0.04	0.00	-0.02	0.08	-0.07	-0.07	-0.01	-0.13**	0.06	-0.06	-	0.66***	-0.24***
Red wine	0.34***	0.12*	0.22***	0.55***	0.04	0.01	0.36***	0.03	0.26***	0.31***	0.26***	0.04	-0.05	0.31***	0.13**	0.16***	0.16***	0.18***	0.19***	0.16***	0.05	0.05	0.05	0.05	0.05	0.18***	-0.01	0.01	-0.01	-0.01	-0.09	-0.05	-0.01	-0.12*	0.05	-0.01	0.66***	1.0	-0.16**
Beer and cider	0.14**	-0.01	0.03	-0.05	-0.06	0.01	-0.07	-0.05	-0.06	-0.14**	-0.12*	-0.05	0.04	-0.06	-0.01	-0.04	-0.06	-0.07	-0.04	-0.03	0.04	0.04	0.04	0.04	0.04	-0.02	-0.10*	-0.02	0.07	0.09	0.00	0.04	-0.09	0.12*	0.03	-0.15**	-0.24***	-0.16**	1.0
Urine
Food
*, P<0.05
**, P<0.001
***, P<0.001

## Sheet: Habitual intake (DQ)
Simple correlations	(+)-Catechin	(-)-Epicatechin	(+)-Catechin + (-)-Epicatechin	(+)-Catechin	(+)-Catechin 3-O-gallate	(+)-Catechin 3-O-glucose	(+)-Gallocatechin	(+)-Gallocatechin 3-O-gallate	(-)-Epicatechin	(-)-Epicatechin 3-O-gallate	(-)-Epigallocatechin	(-)-Epigallocatechin 3-O-gallate	(-)-Epicatechin-(2a-7)(4a-8)-epicatechin 3-O-galactoside	Total monomers	Procyanidin dimers	Procyanidin trimers	Procyanidin tetramers-hexamers	Procyanidin heptamers-decamers	Procyanidin polymers (>decamers)	Total Procyanidins	Theaflavin	Theaflavin 3'-O-gallate	Theaflavin 3-O-gallate	Theaflavin 3-O-gallate	Total theaflavanins	Total flavan-3-ols	Apple and pear	Grape	Stone fruits	Berries	Banana	Chocolate and chocolate products	Cakes and pastries	Coffee	Tea	Herbal tea	Wine	Red wine	Beer and cider
(+)-Catechin	1.0	0.63***	0.87***	0.25***	0.11*	-0.01	0.14**	0.11*	0.22***	0.17***	0.13**	0.11*	-0.06	0.21***	0.09	0.06	0.05	0.05	0.01	0.04	0.18**	0.18**	0.18**	0.18**	0.18**	0.19**	0.01	-0.06	-0.05	0.08	0.00	-0.07	-0.04	-0.04	0.11*	-0.03	0.29***	0.10	0.13*
(-)-Epicatechin	0.63***	1.0	0.91***	0.18***	0.21***	0.02	0.21***	0.21***	0.25***	0.24***	0.22***	0.21***	0.05	0.25***	0.12*	0.11*	0.09	0.07	0.06	0.08	0.25***	0.25***	0.25***	0.25***	0.25***	0.26***	0.01	-0.02	-0.11*	0.09	0.02	0.08	0.11*	0.03	0.20***	0.11*	0.12*	-0.09	0.07
(+)-Catechin + (-)-Epicatechin	0.87***	0.91***	1.0	0.25***	0.19***	-0.02	0.21***	0.20***	0.28***	0.24***	0.21***	0.19***	-0.02	0.27***	0.12*	0.10	0.09	0.08	0.05	0.08	0.23***	0.23***	0.23***	0.23***	0.23***	0.27***	0.03	-0.04	-0.08	0.10	0.00	-0.01	0.04	-0.02	0.19***	0.05	0.21***	0.01	0.08
(+)-Catechin	0.25***	0.18***	0.25***	1.0	0.28***	0.01	0.34***	0.23***	0.86***	0.42***	0.34***	0.27***	0.07	0.70***	0.53***	0.48***	0.49***	0.50***	0.47***	0.49***	0.46***	0.46***	0.46***	0.46***	0.46***	0.77***	0.23***	0.19***	0.30***	0.13**	0.09	0.04	0.02	-0.18***	0.26***	-0.11*	0.62***	0.28***	-0.02
(+)-Catechin 3-O-gallate	0.11*	0.21***	0.19***	0.28***	1.0	0.10	0.97***	0.98***	0.38***	0.92***	0.98***	0.99***	0.14**	0.82***	-0.15**	-0.13*	-0.18***	-0.22***	-0.20***	-0.19***	1.0***	1.0***	1.0***	1.0***	1.0***	0.58***	-0.26***	0.00	-0.22***	0.17***	0.07	0.13**	0.19***	0.01	0.98***	0.24***	0.02	-0.23***	0.15**
(+)-Catechin 3-O-glucose	-0.01	0.02	-0.02	0.01	0.10	1.0	0.08	0.08	0.04	0.05	0.04	0.04	0.20***	0.08	0.08	0.12*	0.07	0.03	0.08	0.08	0.19**	0.19**	0.19**	0.19**	0.19**	0.10	-0.15**	0.11*	0.00	0.02	0.05	0.09	0.12*	0.09	0.07	-0.01	-0.11*	-0.39***	-0.01
(+)-Gallocatechin	0.14**	0.21***	0.21***	0.34***	0.97***	0.08	1.0	0.94***	0.41***	0.90***	0.98***	0.96***	0.11*	0.84***	-0.13**	-0.12*	-0.16***	-0.19***	-0.19***	-0.17***	1.0***	1.0***	1.0***	1.0***	1.0***	0.59***	-0.22***	-0.03	-0.22***	0.14**	0.07	0.10*	0.17***	-0.01	0.98***	0.17***	0.12*	-0.14**	0.16***
(+)-Gallocatechin 3-O-gallate	0.11*	0.21***	0.20***	0.23***	0.98***	0.08	0.94***	1.0	0.35***	0.93***	0.97***	0.98***	0.17***	0.81***	-0.18***	-0.15**	-0.21***	-0.25***	-0.23***	-0.22***	0.98***	0.98***	0.98***	0.98***	0.98***	0.57***	-0.28***	-0.03	-0.27***	0.17***	0.11*	0.18***	0.21***	0.04	0.96***	0.31***	-0.02	-0.27***	0.18***
(-)-Epicatechin	0.22***	0.25***	0.28***	0.86***	0.38***	0.04	0.41***	0.35***	1.0	0.46***	0.42***	0.38***	0.22***	0.79***	0.67***	0.63***	0.63***	0.62***	0.57***	0.62***	0.61***	0.60***	0.61***	0.61***	0.60***	0.95***	0.37***	0.22***	0.29***	0.14**	0.08	0.20***	0.07	-0.16***	0.37***	-0.09	0.32***	0.14**	-0.06
(-)-Epicatechin 3-O-gallate	0.17***	0.24***	0.24***	0.42***	0.92***	0.05	0.90***	0.93***	0.46***	1.0	0.93***	0.90***	0.12*	0.87***	-0.07	-0.07	-0.12*	-0.15**	-0.13**	-0.12*	0.93***	0.93***	0.93***	0.93***	0.93***	0.58***	-0.22***	0.01	-0.22***	0.18***	0.11*	0.13**	0.19***	0.01	0.88***	0.34***	0.19***	-0.13**	0.17***
(-)-Epigallocatechin	0.13**	0.22***	0.21***	0.34***	0.98***	0.04	0.98***	0.97***	0.42***	0.93***	1.0	0.98***	0.14**	0.85***	-0.12*	-0.10*	-0.16**	-0.19***	-0.18***	-0.16***	0.98***	0.98***	0.98***	0.98***	0.98***	0.60***	-0.22***	-0.02	-0.23***	0.15**	0.09	0.14**	0.20***	-0.01	0.98***	0.21***	0.10	-0.14**	0.17***
(-)-Epigallocatechin 3-O-gallate	0.11*	0.21***	0.19***	0.27***	0.99***	0.04	0.96***	0.98***	0.38***	0.90***	0.98***	1.0	0.16**	0.82***	-0.13**	-0.11*	-0.17***	-0.21***	-0.20***	-0.18***	0.98***	0.98***	0.98***	0.98***	0.98***	0.59***	-0.23***	-0.01	-0.24***	0.16**	0.11*	0.17***	0.20***	0.00	0.98***	0.25***	0.02	-0.20***	0.18***
(-)-Epicatechin-(2a-7)(4a-8)-epicatechin 3-O-galactoside	-0.06	0.05	-0.02	0.07	0.14**	0.20***	0.11*	0.17***	0.22***	0.12*	0.14**	0.16**	1.0	0.10	0.44***	0.55***	0.38***	0.24***	0.32***	0.36***	0.04	0.04	0.04	0.04	0.04	0.32***	-0.19***	0.11*	-0.08	0.24***	0.16***	0.88***	0.45***	0.21***	0.11*	0.22***	-0.21***	-0.35***	0.02
Total monomers	0.21***	0.25***	0.27***	0.70***	0.82***	0.08	0.84***	0.81***	0.79***	0.87***	0.85***	0.82***	0.10	1.0	0.21***	0.18***	0.17**	0.15**	0.13*	0.16**	0.92***	0.92***	0.92***	0.92***	0.92***	0.76***	0.02	0.12*	0.03	0.12*	0.03	0.09	0.12*	-0.12*	0.81***	0.06	0.25***	-0.02	0.06
Procyanidin dimers	0.09	0.12*	0.12*	0.53***	-0.15**	0.08	-0.13**	-0.18***	0.67***	-0.07	-0.12*	-0.13**	0.44***	0.21***	1.0	0.99***	0.98***	0.94***	0.91***	0.97***	-0.02	-0.02	-0.02	-0.02	-0.02	0.71***	0.52***	0.26***	0.47***	0.18***	0.06	0.38***	0.10*	-0.08	-0.17***	-0.17***	0.18***	0.18***	-0.21***
Procyanidin trimers	0.06	0.11*	0.10	0.48***	-0.13*	0.12*	-0.12*	-0.15**	0.63***	-0.07	-0.10*	-0.11*	0.55***	0.18***	0.99***	1.0	0.96***	0.90***	0.90***	0.95***	-0.02	-0.02	-0.02	-0.02	-0.02	0.69***	0.45***	0.27***	0.44***	0.19***	0.06	0.47***	0.14**	-0.06	-0.15**	-0.14**	0.12*	0.12*	-0.19***
Procyanidin tetramers-hexamers	0.05	0.09	0.09	0.49***	-0.18***	0.07	-0.16***	-0.21***	0.63***	-0.12*	-0.16**	-0.17***	0.38***	0.17**	0.98***	0.96***	1.0	0.98***	0.96***	0.99***	-0.04	-0.04	-0.04	-0.04	-0.04	0.71***	0.57***	0.28***	0.52***	0.18***	0.06	0.33***	0.11*	-0.11*	-0.20***	-0.19***	0.14**	0.20***	-0.23***
Procyanidin heptamers-decamers	0.05	0.07	0.08	0.50***	-0.22***	0.03	-0.19***	-0.25***	0.62***	-0.15**	-0.19***	-0.21***	0.24***	0.15**	0.94***	0.90***	0.98***	1.0	0.96***	0.98***	-0.06	-0.06	-0.06	-0.06	-0.06	0.69***	0.66***	0.28***	0.55***	0.17***	0.05	0.20***	0.05	-0.16***	-0.23***	-0.24***	0.19***	0.28***	-0.25***
Procyanidin polymers (>decamers)	0.01	0.06	0.05	0.47***	-0.20***	0.08	-0.19***	-0.23***	0.57***	-0.13**	-0.18***	-0.20***	0.32***	0.13*	0.91***	0.90***	0.96***	0.96***	1.0	0.98***	-0.07	-0.07	-0.07	-0.07	-0.07	0.68***	0.53***	0.34***	0.53***	0.22***	0.06	0.29***	0.13**	-0.12*	-0.22***	-0.17***	0.15**	0.21***	-0.23***
Total Procyanidins	0.04	0.08	0.08	0.49***	-0.19***	0.08	-0.17***	-0.22***	0.62***	-0.12*	-0.16***	-0.18***	0.36***	0.16**	0.97***	0.95***	0.99***	0.98***	0.98***	1.0	-0.05	-0.05	-0.05	-0.05	-0.05	0.71***	0.56***	0.30***	0.52***	0.20***	0.06	0.31***	0.11*	-0.12*	-0.21***	-0.19***	0.15**	0.21***	-0.23***
Theaflavin	0.18**	0.25***	0.23***	0.46***	1.0***	0.19**	1.0***	0.98***	0.61***	0.93***	0.98***	0.98***	0.04	0.92***	-0.02	-0.02	-0.04	-0.06	-0.07	-0.05	-	1.0***	1.0	1.0	1.0***	0.59***	-0.10	0.09	-0.04	0.03	0.00	0.04	0.01	-0.17**	0.99***	0.01	0.04	-0.22***	0.06
Theaflavin 3'-O-gallate	0.18**	0.25***	0.23***	0.46***	1.0***	0.19**	1.0***	0.98***	0.60***	0.93***	0.98***	0.98***	0.04	0.92***	-0.02	-0.02	-0.04	-0.06	-0.07	-0.05	1.0***	1.0	1.0***	1.0***	1.0	0.59***	-0.10	0.09	-0.04	0.03	0.00	0.04	0.01	-0.17**	0.99***	0.01	0.04	-0.22***	0.06
Theaflavin 3-O-gallate	0.18**	0.25***	0.23***	0.46***	1.0***	0.19**	1.0***	0.98***	0.61***	0.93***	0.98***	0.98***	0.04	0.92***	-0.02	-0.02	-0.04	-0.06	-0.07	-0.05	1.0	1.0***	1.0	1.0	1.0***	0.59***	-0.10	0.09	-0.04	0.03	0.00	0.04	0.01	-0.17**	0.99***	0.01	0.04	-0.22***	0.06
Theaflavin 3-O-gallate	0.18**	0.25***	0.23***	0.46***	1.0***	0.19**	1.0***	0.98***	0.61***	0.93***	0.98***	0.98***	0.04	0.92***	-0.02	-0.02	-0.04	-0.06	-0.07	-0.05	1.0	1.0***	1.0	1.0	1.0***	0.59***	-0.10	0.09	-0.04	0.03	0.00	0.04	0.01	-0.17**	0.99***	0.01	0.04	-0.22***	0.06
Total theaflavanins	0.18**	0.25***	0.23***	0.46***	1.0***	0.19**	1.0***	0.98***	0.60***	0.93***	0.98***	0.98***	0.04	0.92***	-0.02	-0.02	-0.04	-0.06	-0.07	-0.05	1.0***	1.0	1.0***	1.0***	1.0	0.59***	-0.10	0.09	-0.04	0.03	0.00	0.04	0.01	-0.17**	0.99***	0.01	0.04	-0.22***	0.06
Total flavan-3-ols	0.19**	0.26***	0.27***	0.77***	0.58***	0.10	0.59***	0.57***	0.95***	0.58***	0.60***	0.59***	0.32***	0.76***	0.71***	0.69***	0.71***	0.69***	0.68***	0.71***	0.59***	0.59***	0.59***	0.59***	0.59***	1.0	0.32***	0.28***	0.32***	0.19**	0.03	0.29***	0.07	-0.21***	0.59***	-0.12	0.18**	0.06	-0.16*
Apple and pear	0.01	0.01	0.03	0.23***	-0.26***	-0.15**	-0.22***	-0.28***	0.37***	-0.22***	-0.22***	-0.23***	-0.19***	0.02	0.52***	0.45***	0.57***	0.66***	0.53***	0.56***	-0.10	-0.10	-0.10	-0.10	-0.10	0.32***	1.0	0.20***	0.54***	0.04	0.08	-0.19***	-0.18***	-0.28***	-0.23***	-0.30***	0.13**	0.40***	-0.22***
Grape	-0.06	-0.02	-0.04	0.19***	0.00	0.11*	-0.03	-0.03	0.22***	0.01	-0.02	-0.01	0.11*	0.12*	0.26***	0.27***	0.28***	0.28***	0.34***	0.30***	0.09	0.09	0.09	0.09	0.09	0.28***	0.20***	-	0.49***	0.34***	0.18***	0.11*	0.02	-0.01	-0.02	-0.06	-0.02	-0.05	-0.09
Stone fruits	-0.05	-0.11*	-0.08	0.30***	-0.22***	0.00	-0.22***	-0.27***	0.29***	-0.22***	-0.23***	-0.24***	-0.08	0.03	0.47***	0.44***	0.52***	0.55***	0.53***	0.52***	-0.04	-0.04	-0.04	-0.04	-0.04	0.32***	0.54***	0.49***	1.0	0.21***	-0.05	-0.13**	-0.26***	-0.32***	-0.24***	-0.44***	0.06	0.29***	-0.33***
Berries	0.08	0.09	0.10	0.13**	0.17***	0.02	0.14**	0.17***	0.14**	0.18***	0.15**	0.16**	0.24***	0.12*	0.18***	0.19***	0.18***	0.17***	0.22***	0.20***	0.03	0.03	0.03	0.03	0.03	0.19**	0.04	0.34***	0.21***	-	0.20***	0.24***	0.21***	0.19***	0.13*	0.28***	-0.05	-0.27***	0.01
Banana	0.00	0.02	0.00	0.09	0.07	0.05	0.07	0.11*	0.08	0.11*	0.09	0.11*	0.16***	0.03	0.06	0.06	0.06	0.05	0.06	0.06	0.00	0.00	0.00	0.00	0.00	0.03	0.08	0.18***	-0.05	0.20***	-	0.19***	0.24***	0.11*	0.07	0.26***	-0.02	-0.12*	0.15**
Chocolate and chocolate products	-0.07	0.08	-0.01	0.04	0.13**	0.09	0.10*	0.18***	0.20***	0.13**	0.14**	0.17***	0.88***	0.09	0.38***	0.47***	0.33***	0.20***	0.29***	0.31***	0.04	0.04	0.04	0.04	0.04	0.29***	-0.19***	0.11*	-0.13**	0.24***	0.19***	1.0	0.37***	0.27***	0.12*	0.36***	-0.21***	-0.36***	0.09
Cakes and pastries	-0.04	0.11*	0.04	0.02	0.19***	0.12*	0.17***	0.21***	0.07	0.19***	0.20***	0.20***	0.45***	0.12*	0.10*	0.14**	0.11*	0.05	0.13**	0.11*	0.01	0.01	0.01	0.01	0.01	0.07	-0.18***	0.02	-0.26***	0.21***	0.24***	0.37***	1.0	0.21***	0.17***	0.33***	-0.08	-0.32***	0.19***
Coffee	-0.04	0.03	-0.02	-0.18***	0.01	0.09	-0.01	0.04	-0.16***	0.01	-0.01	0.00	0.21***	-0.12*	-0.08	-0.06	-0.11*	-0.16***	-0.12*	-0.12*	-0.17**	-0.17**	-0.17**	-0.17**	-0.17**	-0.21***	-0.28***	-0.01	-0.32***	0.19***	0.11*	0.27***	0.21***	-	-0.01	0.40***	-0.09	-0.43***	0.22***
Tea	0.11*	0.20***	0.19***	0.26***	0.98***	0.07	0.98***	0.96***	0.37***	0.88***	0.98***	0.98***	0.11*	0.81***	-0.17***	-0.15**	-0.20***	-0.23***	-0.22***	-0.21***	0.99***	0.99***	0.99***	0.99***	0.99***	0.59***	-0.23***	-0.02	-0.24***	0.13*	0.07	0.12*	0.17***	-0.01	-	0.19***	0.02	-0.19***	0.16**
Herbal tea	-0.03	0.11*	0.05	-0.11*	0.24***	-0.01	0.17***	0.31***	-0.09	0.34***	0.21***	0.25***	0.22***	0.06	-0.17***	-0.14**	-0.19***	-0.24***	-0.17***	-0.19***	0.01	0.01	0.01	0.01	0.01	-0.12	-0.30***	-0.06	-0.44***	0.28***	0.26***	0.36***	0.33***	0.40***	0.19***	1.0	-0.11*	-0.47***	0.29***
Wine	0.29***	0.12*	0.21***	0.62***	0.02	-0.11*	0.12*	-0.02	0.32***	0.19***	0.10	0.02	-0.21***	0.25***	0.18***	0.12*	0.14**	0.19***	0.15**	0.15**	0.04	0.04	0.04	0.04	0.04	0.18**	0.13**	-0.02	0.06	-0.05	-0.02	-0.21***	-0.08	-0.09	0.02	-0.11*	-	0.45***	0.11*
Red wine	0.10	-0.09	0.01	0.28***	-0.23***	-0.39***	-0.14**	-0.27***	0.14**	-0.13**	-0.14**	-0.20***	-0.35***	-0.02	0.18***	0.12*	0.20***	0.28***	0.21***	0.21***	-0.22***	-0.22***	-0.22***	-0.22***	-0.22***	0.06	0.40***	-0.05	0.29***	-0.27***	-0.12*	-0.36***	-0.32***	-0.43***	-0.19***	-0.47***	0.45***	1.0	-0.07
Beer and cider	0.13*	0.07	0.08	-0.02	0.15**	-0.01	0.16***	0.18***	-0.06	0.17***	0.17***	0.18***	0.02	0.06	-0.21***	-0.19***	-0.23***	-0.25***	-0.23***	-0.23***	0.06	0.06	0.06	0.06	0.06	-0.16*	-0.22***	-0.09	-0.33***	0.01	0.15**	0.09	0.19***	0.22***	0.16**	0.29***	0.11*	-0.07	1.0
Partial correlations	(+)-Catechin	(-)-Epicatechin	(+)-Catechin + (-)-Epicatechin	(+)-Catechin	(+)-Catechin 3-O-gallate	(+)-Catechin 3-O-glucose	(+)-Gallocatechin	(+)-Gallocatechin 3-O-gallate	(-)-Epicatechin	(-)-Epicatechin 3-O-gallate	(-)-Epigallocatechin	(-)-Epigallocatechin 3-O-gallate	(-)-Epicatechin-(2a-7)(4a-8)-epicatechin 3-O-galactoside	Total monomers	Procyanidin dimers	Procyanidin trimers	Procyanidin tetramers-hexamers	Procyanidin heptamers-decamers	Procyanidin polymers (>decamers)	Total Procyanidins	Theaflavin	Theaflavin 3'-O-gallate	Theaflavin 3-O-gallate	Theaflavin 3-O-gallate	Total theaflavanins	Total flavan-3-ols	Apple and pear	Grape	Stone fruits	Berries	Banana	Chocolate and chocolate products	Cakes and pastries	Coffee	Tea	Herbal tea	Wine	Red wine	Beer and cider
(+)-Catechin	1.0	0.63***	0.86***	0.27***	0.15**	0.04	0.16**	0.14**	0.23***	0.20***	0.15**	0.14**	0.00	0.22***	0.11*	0.08	0.07	0.06	0.03	0.06	0.20**	0.20**	0.20**	0.20**	0.20**	0.23***	-0.03	-0.04	-0.06	0.14**	0.04	-0.02	0.03	0.00	0.13**	0.06	0.27***	0.00	0.11*
(-)-Epicatechin	0.63***	1.0	0.91***	0.18***	0.22***	0.04	0.21***	0.21***	0.26***	0.24***	0.22***	0.21***	0.08	0.25***	0.13**	0.13*	0.10*	0.08	0.07	0.10	0.26***	0.26***	0.26***	0.26***	0.26***	0.31***	0.00	0.00	-0.09	0.12*	-0.01	0.10*	0.12*	0.04	0.20***	0.14**	0.09	-0.16**	0.00
(+)-Catechin + (-)-Epicatechin	0.86***	0.91***	1.0	0.26***	0.22***	0.02	0.22***	0.22***	0.30***	0.25***	0.22***	0.21***	0.04	0.28***	0.15**	0.13*	0.11*	0.10	0.08	0.10*	0.25***	0.25***	0.25***	0.25***	0.25***	0.33***	0.01	-0.02	-0.07	0.14**	0.01	0.04	0.09	0.01	0.20***	0.12*	0.18***	-0.08	0.03
(+)-Catechin	0.27***	0.18***	0.26***	1.0	0.30***	-0.04	0.34***	0.26***	0.84***	0.45***	0.34***	0.28***	0.00	0.70***	0.46***	0.39***	0.41***	0.42***	0.39***	0.41***	0.46***	0.46***	0.46***	0.46***	0.46***	0.74***	0.19***	0.17***	0.27***	0.17***	0.09	0.02	-0.04	-0.12*	0.27***	0.07	0.61***	0.21***	-0.04
(+)-Catechin 3-O-gallate	0.15**	0.22***	0.22***	0.30***	1.0	0.09	0.97***	0.98***	0.40***	0.92***	0.98***	0.99***	0.09	0.83***	-0.18***	-0.16***	-0.21***	-0.24***	-0.24***	-0.22***	1.0***	1.0***	1.0***	1.0***	1.0***	0.66***	-0.24***	0.00	-0.22***	0.14**	0.02	0.07	0.13**	0.00	0.98***	0.24***	0.03	-0.21***	0.14**
(+)-Catechin 3-O-glucose	0.04	0.04	0.02	-0.04	0.09	1.0	0.08	0.08	-0.01	0.05	0.04	0.04	0.14**	0.06	0.01	0.04	0.00	-0.04	-0.01	0.00	0.18**	0.18**	0.18**	0.18**	0.18**	0.03	-0.16**	0.05	-0.07	-0.01	0.03	0.05	0.06	0.10	0.07	0.03	-0.11*	-0.44***	0.06
(+)-Gallocatechin	0.16**	0.21***	0.22***	0.34***	0.97***	0.08	1.0	0.94***	0.41***	0.90***	0.98***	0.96***	0.06	0.84***	-0.17***	-0.16**	-0.20***	-0.23***	-0.23***	-0.21***	1.0***	1.0***	1.0***	1.0***	1.0***	0.66***	-0.20***	-0.02	-0.22***	0.12*	0.03	0.05	0.13*	-0.01	0.98***	0.18***	0.11*	-0.15**	0.13**
(+)-Gallocatechin 3-O-gallate	0.14**	0.21***	0.22***	0.26***	0.98***	0.08	0.94***	1.0	0.37***	0.92***	0.97***	0.98***	0.12*	0.83***	-0.20***	-0.18***	-0.23***	-0.27***	-0.26***	-0.24***	1.0***	1.0***	1.0***	1.0***	1.0***	0.67***	-0.25***	-0.01	-0.23***	0.13**	0.05	0.11*	0.15**	0.01	0.96***	0.28***	-0.01	-0.25***	0.14**
(-)-Epicatechin	0.23***	0.26***	0.30***	0.84***	0.40***	-0.01	0.41***	0.37***	1.0	0.49***	0.42***	0.40***	0.15**	0.79***	0.61***	0.56***	0.57***	0.56***	0.50***	0.56***	0.61***	0.61***	0.61***	0.61***	0.61***	0.96***	0.35***	0.20***	0.27***	0.15**	0.06	0.18***	0.00	-0.12*	0.38***	0.06	0.29***	0.06	-0.09
(-)-Epicatechin 3-O-gallate	0.20***	0.24***	0.25***	0.45***	0.92***	0.05	0.90***	0.92***	0.49***	1.0	0.92***	0.90***	0.07	0.89***	-0.09	-0.09	-0.14**	-0.16**	-0.15**	-0.14**	0.96***	0.96***	0.96***	0.96***	0.96***	0.67***	-0.20***	0.03	-0.18***	0.15**	0.06	0.07	0.12*	-0.01	0.87***	0.36***	0.19***	-0.11*	0.12*
(-)-Epigallocatechin	0.15**	0.22***	0.22***	0.34***	0.98***	0.04	0.98***	0.97***	0.42***	0.92***	1.0	0.98***	0.09	0.85***	-0.16**	-0.15**	-0.20***	-0.22***	-0.22***	-0.21***	1.0***	1.0***	1.0***	1.0***	1.0***	0.67***	-0.20***	-0.01	-0.21***	0.13**	0.05	0.09	0.14**	-0.01	0.98***	0.23***	0.09	-0.15**	0.14**
(-)-Epigallocatechin 3-O-gallate	0.14**	0.21***	0.21***	0.28***	0.99***	0.04	0.96***	0.98***	0.40***	0.90***	0.98***	1.0	0.11*	0.83***	-0.16***	-0.15**	-0.20***	-0.23***	-0.24***	-0.21***	1.0***	1.0***	1.0***	1.0***	1.0***	0.67***	-0.21***	0.00	-0.21***	0.13**	0.06	0.11*	0.13**	-0.01	0.98***	0.24***	0.01	-0.19***	0.15**
(-)-Epicatechin-(2a-7)(4a-8)-epicatechin 3-O-galactoside	0.00	0.08	0.04	0.00	0.09	0.14**	0.06	0.12*	0.15**	0.07	0.09	0.11*	1.0	0.05	0.41***	0.53***	0.34***	0.18***	0.25***	0.31***	0.00	0.00	0.00	0.00	0.00	0.26***	-0.18***	0.08	-0.09	0.20***	0.09	0.88***	0.35***	0.19***	0.06	0.24***	-0.23***	-0.34***	-0.02
Total monomers	0.22***	0.25***	0.28***	0.70***	0.83***	0.06	0.84***	0.83***	0.79***	0.89***	0.85***	0.83***	0.05	1.0	0.15**	0.12*	0.11	0.10	0.07	0.10	0.93***	0.93***	0.93***	0.93***	0.93***	0.78***	0.00	0.11*	0.01	0.12*	0.01	0.06	0.08	-0.10	0.82***	0.16**	0.23***	-0.07	0.05
Procyanidin dimers	0.11*	0.13**	0.15**	0.46***	-0.18***	0.01	-0.17***	-0.20***	0.61***	-0.09	-0.16**	-0.16***	0.41***	0.15**	1.0	0.98***	0.97***	0.92***	0.89***	0.96***	-0.08	-0.08	-0.08	-0.08	-0.08	0.64***	0.52***	0.21***	0.43***	0.20***	0.05	0.41***	0.04	-0.02	-0.20***	-0.01	0.14**	0.13**	-0.22***
Procyanidin trimers	0.08	0.13*	0.13*	0.39***	-0.16***	0.04	-0.16**	-0.18***	0.56***	-0.09	-0.15**	-0.15**	0.53***	0.12*	0.98***	1.0	0.95***	0.88***	0.88***	0.94***	-0.09	-0.09	-0.09	-0.09	-0.09	0.61***	0.44***	0.22***	0.41***	0.21***	0.05	0.51***	0.08	0.00	-0.19***	0.01	0.08	0.07	-0.20***
Procyanidin tetramers-hexamers	0.07	0.10*	0.11*	0.41***	-0.21***	0.00	-0.20***	-0.23***	0.57***	-0.14**	-0.20***	-0.20***	0.34***	0.11	0.97***	0.95***	1.0	0.98***	0.95***	0.99***	-0.10	-0.10	-0.10	-0.10	-0.10	0.64***	0.58***	0.23***	0.49***	0.21***	0.06	0.34***	0.05	-0.06	-0.23***	-0.05	0.10*	0.16***	-0.25***
Procyanidin heptamers-decamers	0.06	0.08	0.10	0.42***	-0.24***	-0.04	-0.23***	-0.27***	0.56***	-0.16**	-0.22***	-0.23***	0.18***	0.10	0.92***	0.88***	0.98***	1.0	0.96***	0.98***	-0.11	-0.11	-0.11	-0.11	-0.11	0.63***	0.67***	0.23***	0.53***	0.20***	0.05	0.21***	0.00	-0.11*	-0.26***	-0.10*	0.15**	0.24***	-0.26***
Procyanidin polymers (>decamers)	0.03	0.07	0.08	0.39***	-0.24***	-0.01	-0.23***	-0.26***	0.50***	-0.15**	-0.22***	-0.24***	0.25***	0.07	0.89***	0.88***	0.95***	0.96***	1.0	0.98***	-0.13*	-0.13*	-0.13*	-0.13*	-0.13*	0.61***	0.54***	0.30***	0.53***	0.24***	0.05	0.28***	0.05	-0.09	-0.26***	-0.06	0.12*	0.20***	-0.25***
Total Procyanidins	0.06	0.10	0.10*	0.41***	-0.22***	0.00	-0.21***	-0.24***	0.56***	-0.14**	-0.21***	-0.21***	0.31***	0.10	0.96***	0.94***	0.99***	0.98***	0.98***	1.0	-0.11	-0.11	-0.11	-0.11	-0.11	0.64***	0.57***	0.26***	0.51***	0.22***	0.05	0.32***	0.04	-0.07	-0.24***	-0.05	0.11*	0.18***	-0.25***
Theaflavin	0.20**	0.26***	0.25***	0.46***	1.0***	0.18**	1.0***	1.0***	0.61***	0.96***	1.0***	1.0***	0.00	0.93***	-0.08	-0.09	-0.10	-0.11	-0.13*	-0.11	-	1.0***	1.0***	1.0***	1.0***	0.60***	-0.11	0.08	-0.10	0.02	0.01	0.02	0.00	-0.15*	1.0***	0.09	0.03	-0.28***	0.10
Theaflavin 3'-O-gallate	0.20**	0.26***	0.25***	0.46***	1.0***	0.18**	1.0***	1.0***	0.61***	0.96***	1.0***	1.0***	0.00	0.93***	-0.08	-0.09	-0.10	-0.11	-0.13*	-0.11	1.0***	1.0	1.0***	1.0***	1.0***	0.60***	-0.11	0.08	-0.10	0.02	0.01	0.02	0.00	-0.15*	1.0***	0.09	0.03	-0.28***	0.10
Theaflavin 3-O-gallate	0.20**	0.26***	0.25***	0.46***	1.0***	0.18**	1.0***	1.0***	0.61***	0.96***	1.0***	1.0***	0.00	0.93***	-0.08	-0.09	-0.10	-0.11	-0.13*	-0.11	1.0***	1.0***	1.0	1.0***	1.0***	0.60***	-0.11	0.08	-0.10	0.02	0.01	0.02	0.00	-0.15*	1.0***	0.09	0.03	-0.28***	0.10
Theaflavin 3-O-gallate	0.20**	0.26***	0.25***	0.46***	1.0***	0.18**	1.0***	1.0***	0.61***	0.96***	1.0***	1.0***	0.00	0.93***	-0.08	-0.09	-0.10	-0.11	-0.13*	-0.11	1.0***	1.0***	1.0***	1.0	1.0***	0.60***	-0.11	0.08	-0.10	0.02	0.01	0.02	0.00	-0.15*	1.0***	0.09	0.03	-0.28***	0.10
Total theaflavanins	0.20**	0.26***	0.25***	0.46***	1.0***	0.18**	1.0***	1.0***	0.61***	0.96***	1.0***	1.0***	0.00	0.93***	-0.08	-0.09	-0.10	-0.11	-0.13*	-0.11	1.0***	1.0***	1.0***	1.0***	1.0	0.60***	-0.11	0.08	-0.10	0.02	0.01	0.02	0.00	-0.15*	1.0***	0.09	0.03	-0.28***	0.10
Total flavan-3-ols	0.23***	0.31***	0.33***	0.74***	0.66***	0.03	0.66***	0.67***	0.96***	0.67***	0.67***	0.67***	0.26***	0.78***	0.64***	0.61***	0.64***	0.63***	0.61***	0.64***	0.60***	0.60***	0.60***	0.60***	0.60***	1.0	0.29***	0.24***	0.24***	0.21***	0.03	0.29***	0.00	-0.16**	0.67***	0.11	0.15*	-0.03	-0.14*
Apple and pear	-0.03	0.00	0.01	0.19***	-0.24***	-0.16**	-0.20***	-0.25***	0.35***	-0.20***	-0.20***	-0.21***	-0.18***	0.00	0.52***	0.44***	0.58***	0.67***	0.54***	0.57***	-0.11	-0.11	-0.11	-0.11	-0.11	0.29***	1.0	0.20***	0.54***	0.08	0.14**	-0.15**	-0.14**	-0.25***	-0.21***	-0.22***	0.10*	0.35***	-0.22***
Grape	-0.04	0.00	-0.02	0.17***	0.00	0.05	-0.02	-0.01	0.20***	0.03	-0.01	0.00	0.08	0.11*	0.21***	0.22***	0.23***	0.23***	0.30***	0.26***	0.08	0.08	0.08	0.08	0.08	0.24***	0.20***	-	0.47***	0.34***	0.21***	0.12*	0.01	0.03	-0.01	0.03	-0.01	-0.05	0.01
Stone fruits	-0.06	-0.09	-0.07	0.27***	-0.22***	-0.07	-0.22***	-0.23***	0.27***	-0.18***	-0.21***	-0.21***	-0.09	0.01	0.43***	0.41***	0.49***	0.53***	0.53***	0.51***	-0.10	-0.10	-0.10	-0.10	-0.10	0.24***	0.54***	0.47***	1.0	0.27***	0.09	-0.04	-0.18***	-0.22***	-0.23***	-0.18***	0.05	0.23***	-0.13**
Berries	0.14**	0.12*	0.14**	0.17***	0.14**	-0.01	0.12*	0.13**	0.15**	0.15**	0.13**	0.13**	0.20***	0.12*	0.20***	0.21***	0.21***	0.20***	0.24***	0.22***	0.02	0.02	0.02	0.02	0.02	0.21***	0.08	0.34***	0.27***	-	0.18***	0.20***	0.17***	0.17***	0.10*	0.29***	0.00	-0.20***	0.04
Banana	0.04	-0.01	0.01	0.09	0.02	0.03	0.03	0.05	0.06	0.06	0.05	0.06	0.09	0.01	0.05	0.05	0.06	0.05	0.05	0.05	0.01	0.01	0.01	0.01	0.01	0.03	0.14**	0.21***	0.09	0.18***	-	0.07	0.07	0.01	0.03	0.07	-0.01	-0.02	0.01
Chocolate and chocolate products	-0.02	0.10*	0.04	0.02	0.07	0.05	0.05	0.11*	0.18***	0.07	0.09	0.11*	0.88***	0.06	0.41***	0.51***	0.34***	0.21***	0.28***	0.32***	0.02	0.02	0.02	0.02	0.02	0.29***	-0.15**	0.12*	-0.04	0.20***	0.07	1.0	0.21***	0.20***	0.07	0.26***	-0.21***	-0.29***	-0.03
Cakes and pastries	0.03	0.12*	0.09	-0.04	0.13**	0.06	0.13*	0.15**	0.00	0.12*	0.14**	0.13**	0.35***	0.08	0.04	0.08	0.05	0.00	0.05	0.04	0.00	0.00	0.00	0.00	0.00	0.00	-0.14**	0.01	-0.18***	0.17***	0.07	0.21***	1.0	0.10*	0.13**	0.12*	-0.07	-0.23***	0.05
Coffee	0.00	0.04	0.01	-0.12*	0.00	0.10	-0.01	0.01	-0.12*	-0.01	-0.01	-0.01	0.19***	-0.10	-0.02	0.00	-0.06	-0.11*	-0.09	-0.07	-0.15*	-0.15*	-0.15*	-0.15*	-0.15*	-0.16**	-0.25***	0.03	-0.22***	0.17***	0.01	0.20***	0.10*	-	-0.02	0.25***	-0.03	-0.35***	0.14**
Tea	0.13**	0.20***	0.20***	0.27***	0.98***	0.07	0.98***	0.96***	0.38***	0.87***	0.98***	0.98***	0.06	0.82***	-0.20***	-0.19***	-0.23***	-0.26***	-0.26***	-0.24***	1.0***	1.0***	1.0***	1.0***	1.0***	0.67***	-0.21***	-0.01	-0.23***	0.10*	0.03	0.07	0.13**	-0.02	-	0.18***	0.01	-0.19***	0.14**
Herbal tea	0.06	0.14**	0.12*	0.07	0.24***	0.03	0.18***	0.28***	0.06	0.36***	0.23***	0.24***	0.24***	0.16**	-0.01	0.01	-0.05	-0.10*	-0.06	-0.05	0.09	0.09	0.09	0.09	0.09	0.11	-0.22***	0.03	-0.18***	0.29***	0.07	0.26***	0.12*	0.25***	0.18***	1.0	0.00	-0.26***	0.07
Wine	0.27***	0.09	0.18***	0.61***	0.03	-0.11*	0.11*	-0.01	0.29***	0.19***	0.09	0.01	-0.23***	0.23***	0.14**	0.08	0.10*	0.15**	0.12*	0.11*	0.03	0.03	0.03	0.03	0.03	0.15*	0.10*	-0.01	0.05	0.00	-0.01	-0.21***	-0.07	-0.03	0.01	0.00	-	0.40***	0.08
Red wine	0.00	-0.16**	-0.08	0.21***	-0.21***	-0.44***	-0.15**	-0.25***	0.06	-0.11*	-0.15**	-0.19***	-0.34***	-0.07	0.13**	0.07	0.16***	0.24***	0.20***	0.18***	-0.28***	-0.28***	-0.28***	-0.28***	-0.28***	-0.03	0.35***	-0.05	0.23***	-0.20***	-0.02	-0.29***	-0.23***	-0.35***	-0.19***	-0.26***	0.40***	1.0	-0.08
Beer and cider	0.11*	0.00	0.03	-0.04	0.14**	0.06	0.13**	0.14**	-0.09	0.12*	0.14**	0.15**	-0.02	0.05	-0.22***	-0.20***	-0.25***	-0.26***	-0.25***	-0.25***	0.10	0.10	0.10	0.10	0.10	-0.14*	-0.22***	0.01	-0.13**	0.04	0.01	-0.03	0.05	0.14**	0.14**	0.07	0.08	-0.08	1.0
Urine
Food
*, P<0.05
**, P<0.001
***, P<0.001
